# Supplementary material for: Cross-cultural differences in early expectations about third party resource distribution
Source: Sci Rep. 2022 Jul 8;12:11627. doi: 10.1038/s41598-022-15766-7 (PMC9270396; doi:10.1038/s41598-022-15766-7)
Supplement: Supplementary file 1 — Supplementary Information. [file 41598_2022_15766_MOESM1_ESM.xlsx]

## Sheet: Blad1
Supplementary materials
Supplementary table 1. Test looking times and general looking times for each culture and condition.
Participant ID	Age	Sex	Condition	Looking time	Culture	General looking
SAM01	18.0	Female	Equal	10.49	Samburu	15.07
SAM02	14.0	Female	Equal	11.38	Samburu	5.75
SAM03	15.0	Female	Unequal	7.24	Samburu	14.90
SAM04	14.0	Male	Equal	6.36	Samburu	10.85
SAM05	18.0	Female	Unequal	15.75	Samburu	15.51
SAM06	16.0	Female	Unequal	3.89	Samburu	14.69
SAM07	15.0	Male	Equal	12.65	Samburu	15.60
SAM08	16.0	Male	Unequal	9.26	Samburu	15.47
SAM09	15.0	Female	Equal	7.13	Samburu	14.62
SAM10	15.0	Male	Equal	24.57	Samburu	15.08
SAM11	16.0	Female	Unequal	5.32	Samburu	15.60
SAM12	18.0	Male	Equal	6.18	Samburu	15.60
SAM13	16.0	Female	Unequal	3.66	Samburu	13.03
SAM14	18.0	Male	Equal	6.28	Samburu	14.77
SAM15	18.0	Male	Unequal	3.23	Samburu	10.08
SAM16	20.0	Male	Unequal	3.14	Samburu	8.40
SAM17	15.0	Male	Unequal	9.17	Samburu	13.87
SAM18	19.0	Male	Equal	11.36	Samburu	14.02
SAM19	13.0	Male	Unequal	6.26	Samburu	14.52
SAM20	18.0	Female	Equal	12.76	Samburu	11.34
SAM21	17.0	Male	Equal	23.60	Samburu	15.53
KIK01	17.0	Male	Unequal	23.44	Kikuyu	14.40
KIK02	13.0	Female	Unequal	3.81	Kikuyu	10.04
KIK03	14.0	Female	Equal	4.73	Kikuyu	7.82
KIK04	13.0	Female	Equal	8.74	Kikuyu	11.04
KIK05	16.0	Male	Equal	9.10	Kikuyu	14.95
KIK06	18.0	Male	Unequal	16.60	Kikuyu	14.23
KIK07	13.0	Male	Equal	3.23	Kikuyu	13.85
KIK08	16.0	Female	Unequal	2.63	Kikuyu	3.69
KIK09	14.0	Male	Unequal	3.10	Kikuyu	9.36
KIK10	15.0	Male	Equal	19.28	Kikuyu	15.60
KIK11	13.0	Male	Unequal	11.16	Kikuyu	13.67
KIK12	13.0	Female	Equal	7.29	Kikuyu	15.22
KIK13	20.0	Female	Unequal	6.88	Kikuyu	15.60
KIK14	19.0	Female	Equal	5.99	Kikuyu	15.50
KIK15	13.0	Male	Equal	9.90	Kikuyu	15.05
KIK16	18.0	Male	Unequal	18.33	Kikuyu	15.60
KIK17	14.0	Female	Unequal	5.84	Kikuyu	13.56
SWE01	12.0	Male	Unequal	17.52	Sweden	14.48
SWE02	14.0	Male	Unequal	12.54	Sweden	15.40
SWE03	15.0	Male	Unequal	4.20	Sweden	15.40
SWE04	18.0	Male	Equal	6.99	Sweden	15.41
SWE05	14.0	Male	Equal	3.96	Sweden	14.82
SWE06	12.0	Male	Unequal	2.58	Sweden	11.02
SWE07	19.0	Male	Equal	6.73	Sweden	14.21
SWE08	15.0	Male	Equal	4.09	Sweden	15.42
SWE09	14.0	Male	Equal	3.47	Sweden	15.46
SWE10	20.0	Male	Unequal	12.46	Sweden	15.36
SWE11	16.0	Male	Equal	13.42	Sweden	15.46
SWE12	15.0	Male	Equal	5.39	Sweden	9.03
SWE13	17.0	Female	Unequal	18.47	Sweden	14.14
SWE14	19.0	Male	Unequal	15.30	Sweden	15.36
SWE15	18.0	Female	Equal	3.27	Sweden	15.46
SWE16	18.0	Female	Unequal	17.66	Sweden	14.36
